# Supplementary material for: Effect Modification by Acute Coronary Syndrome Prevalence on Non-Invasive Ventilation Efficacy in Acute Cardiogenic Pulmonary Edema: A Systematic Review and Meta-Analysis of Randomized Controlled Trials
Source: J Cardiovasc Dev Dis. 2026 Mar 12;13(3):135. doi: 10.3390/jcdd13030135 (PMC13026454; doi:10.3390/jcdd13030135)
Supplement: Supplementary file 1 [file jcdd-13-00135-s001.zip]

Archive with 1 entries (1 files):
- jcdd-4148745-supplementary.pdf
